# Supplementary material for: Regulation of Copper Homeostasis and Biotic Interactions by MicroRNA 398b in Common Bean
Source: PLoS One. 2014 Jan 6;9(1):e84416. doi: 10.1371/journal.pone.0084416 (PMC3882225; doi:10.1371/journal.pone.0084416)
Supplement: Table S2 — Primer sequences for qRT-PCR. (XLS) [file pone.0084416.s002.xls]

## Sheet: Hoja1
Supporting Information_Table S2. Primer sequences for qRT-PCR
Primer Name	ID: TC/Phytozome	Sequence 5' - 3'
qmiR398b	Phvul.008G202400.1	TGTGTTCTCAGGTCGCCCCTG
qmiR398a	Chr02	TGTGTTCTCAGGTCACCCCTT
CSD1F	TC34863/Phvul.006G097000	AAATGGTCCAACCACCGTAA
CSD1R		ACCATGCTCCTTGCCATTAG
Nod19F	TC33718/Phvul.006G127400	CACCCAAGTTTGAGCTAGGCC
Nod19R		CAATCCAGTGGTGGAGATATG
FSDF	TC44868/Phvul.007G135400.1	CAGAACCGGCGCCCTGATTAT
FSDR		CTGAAGTGATTTAACCCTGATACC
COPT1F	TC38035/Phvul.011G060400	AACTGGCCCGGAGGCAAATCG
COPT1R		CAAAACCCTCATCGTGGGGCG
FROF	TC35954/Phvul.006G142300	GTGGTGAGGCTTGTGTTGGC
FROR		AGCCACCAGAGCCTGTGCTCC
APXF	TC32379/Phvul.011G071300	TAAGCCATGGGAAAGTCTTACCCCTC
APXR		CCTTGAAGTATGAGTTGTCAAAAATA
